# Supplementary material for: Knockdown of the Cellular Protein LRPPRC Attenuates HIV-1 Infection
Source: PLoS One. 2012 Jul 12;7(7):e40537. doi: 10.1371/journal.pone.0040537 (PMC3395635; doi:10.1371/journal.pone.0040537)
Supplement: Table S1 — List of all unique proteins identified from the mass spectrometry analysis. Column A lists the gene name found in the NCBI database. Column B lists the total number of protein hits from all replicates and columns C & D provide the number of hits in either pull-down (IN or MA). The final three columns provide the total peptide hits, the total Mascot score, and the mean Mascot score for each protein, respectively. The proteins were sorted by mean Mascot score largest to smallest. (XLSX) [file pone.0040537.s002.xlsx]

## Sheet: Sheet1
	Total Protein Hits
GENE	OVERALL	INTEGRASE	MATRIX	TOTAL PEPTIDE HITS	TOTAL MASCOT SCORE	MEAN MASCOT SCORE	NOTES
SQRDL	3	1	2	26	1763	587.667	Sulfide quinone reductase-like
Alpha enolase	2	0	2	10	868	434
HSP70-9B	15	9	6	81	4903	408.583
Tubulin, beta 4	3	1	2	18	915	305
MYH14	2	2	0	8	561	280.5	Myosin, heavy chain 14
LRPPRC	12	8	4	52	2649	264.9
Acyl CoA	6	4	2	16	1328	221.333
HSP70 #8	2	1	1	7	431	215.5	HSP70 protein 8, isoform 2
LONP1	6	3	3	19	1279	213.167
PCK2	4	3	1	12	836	209	Phosphoenolpyruvate carboxykinase 2
Beta enolase	2	0	2	4	377	188.5
DEHUPB	9	5	4	19	1502	187.75	Pyruvate dehydrogenase, beta chain
HCD2	4	2	2	8	723	180.75	3-hydroxyacyl-CoA dehydrogenase type 2
WASF2	2	1	1	6	333	166.5
Tubulin, beta	4	1	3	23	587	146.75
UQCRCP II	3	1	2	5	397	132.333	Ubiquinol-cytochrome C reductase core protein 2
hnRNP F	2	0	2	4	257	128.5
RPL18	4	0	4	6	506	126.5	Ribosomal protein L18
HSP90AA1	7	6	1	12	880	125.714
eEF-1a1/EF-Tu	23	17	6	51	2444	122.2
Histone H2B.1	3	2	1	4	230	115
Gamma-enolase	2	0	2	3	227	113.5
CRKL	3	1	2	5	319	106.333	v-crk sarcoma virus CT10 oncogene homolog
DEHUPA	5	2	3	5	349	87.25	Pyruvate dehydrogenase, alpha chain
HADHA	6	4	2	8	520	86.6667	hydroxyacyl-CoA dehydrogenase/enoyl-CoA hydratase/ trifunctional protein, alpha subunit
TRAP1	8	7	1	8	687	85.875	Mitochondrial associated HSP90
MYH9	2	2	0	3	168	84	Hypothetical protein
Cyclophilin B	3	1	2	3	237	79
CLPX	2	1	1	3	158	79	Hypothetical protein/ATP-dep. CLP protease
UQCRCP I	3	1	2	4	231	77	Ubiquinol-cytochrome C reductase core protein 1
ACSF2	2	1	1	2	154	77	Hypothetical protein
HSP70 #5	2	1	1	2	152	76
RPL 35	3	1	2	3	226	75.3333	Ribosomal protein L35
DNPEP	3	1	2	3	217	72.3333	aspartyl aminopeptidase
ANT2	3	2	1	3	209	69.6667	Adenine nucleotide translocase 2
ISOC2	3	1	2	5	202	67.3333	Isochorismatase domain-containing protein 2
Histone H2A.1	2	1	1	2	132	66
GCDH	2	2	0	2	122	61	Glutaryl-CoA dehydrogenase
RINI	2	0	2	2	119	59.5	Ribonuclease inhibitor
Cofilin-1	2	1	1	2	114	57
ATAD3A	3	2	1	4	170	56.6667	ATPase family, AAA domain containing 3A
GSPT1	6	3	3	6	177	44.25
Ubiquitin C	3	1	2	3	129	43
MYH11	2	1	1	6	86	43	Myosin, heavy polypeptide 11
Obscurin	2	1	1	3	80	40	Myosin light chain kinase
DUT	3	1	2	3	119	39.6667	dUTP pyrophosphatase
NEFM	2	1	1	4	79	39.5	Neurofilament triplet M protein
CaMK I kinase	2	1	1	5	71	35.5	Calcium/calmodulin-dep. kinase I
HMCN2	5	3	2	5	177	35.4	Similar to Hemicentin
PEX1	4	2	2	7	139	34.75	Peroxisomal biogenesis factor 1 (AAA ATPase family)
Glutathione peroxidase	2	0	2	2	68	34
Mthfd1	2	0	2	2	59	29.5	Methylenetetrahydrofolate dehydrogenase
XTP3TPA	2	1	1	4	51	25.5	DCTPP1/ dCTP pyrophosphatase
